# Supplementary material for: Analysis of Relationships between Immune Checkpoint and Methylase Gene Polymorphisms and Outcomes after Unrelated Bone Marrow Transplantation
Source: Cancers (Basel). 2021 Jun 1;13(11):2752. doi: 10.3390/cancers13112752 (PMC8199545; doi:10.3390/cancers13112752)
Supplement: Supplementary file 1 [file cancers-13-02752-s001.zip]

Archive with 1 entries (1 files):
- cancers-1219178-supplementary.pdf
